# Supplementary material for: Improving Antimicrobial Activity and Physico-Chemical Properties by Isosteric Replacement of 2-Aminothiazole with 2-Aminooxazole
Source: Pharmaceuticals (Basel). 2022 May 6;15(5):580. doi: 10.3390/ph15050580 (PMC9143880; doi:10.3390/ph15050580)
Supplement: Supplementary file 1 [file pharmaceuticals-15-00580-s001.zip]

Archive with 2 entries (2 files):
- descriptors.csv
- pharmaceuticals-1698094-supplementary.pdf
