# Supplementary material for: Improving Antimicrobial Activity and Physico-Chemical Properties by Isosteric Replacement of 2-Aminothiazole with 2-Aminooxazole
Source: Pharmaceuticals (Basel). 2022 May 6;15(5):580. doi: 10.3390/ph15050580 (PMC9143880; doi:10.3390/ph15050580)
Supplement: Supplementary file 1 [file pharmaceuticals-15-00580-s001.zip › descriptors.csv]

LAB_CODE	SUBTYPE	MANUSCRIPT_ID	MW	IUPAC	SMILES	MOLECULAR_NETWORKS_LOGP	CLOGP_DRIVER_PARTITION_COEFFICIENT	MOLECULAR_NETWORKS_LOGS	logkw	logS_exp	MLOGP	ALOGP	ALOGPS_logP	ALOGPS_logS	Infective-50	Infective-80	#Heavy atoms	#Aromatic heavy atoms	Fraction Csp3	#Rotatable bonds	#H-bond acceptors	#H-bond donors	MR	TPSA	iLOGP	XLOGP3	WLOGP	MLOGP_swissadme	Silicos-IT Log P	Consensus Log P	ESOL Log S	ESOL Solubility (mg/ml)	ESOL Solubility (mol/l)	ESOL Class	Ali Log S	Ali Solubility (mg/ml)	Ali Solubility (mol/l)	Ali Class	Silicos-IT LogSw	Silicos-IT Solubility (mg/ml)	Silicos-IT Solubility (mol/l)	Silicos-IT class	GI absorption	BBB permeant	Pgp substrate	CYP1A2 inhibitor	CYP2C19 inhibitor	CYP2C9 inhibitor	CYP2D6 inhibitor
AB28	I	10a	256.28300000129997	N-(thiazol-2-yl)quinoxaline-2-carboxamide	O=C(NC1=NC=CS1)C2=NC3=CC=CC=C3N=C2	2.51814	1.66975	-3.5823	2.53		0.752	1.505	1.95	-3.82	0	1	18	15	0.0	3	4	1	69.42	96.01	1.78	2.3	2.15	0.58	2.66	1.89	-3.3	0.129	0.000505	Soluble	-3.95	0.0285	0.000111	Soluble	-4.75	0.00459	1.79e-05	Moderately soluble	High	No	No	Yes	No	No	Yes
AB14	I	10b	240.2220000013	N-(oxazol-2-yl)quinoxaline-2-carboxamide	O=C(NC1=NC=CO1)C2=NC3=CC=CC=C3N=C2	2.27055	0.99686	-3.26244	1.4926373238339152		0.386	0.946	1.8	-2.7	0	1	18	15	0.0	3	5	1	63.81	80.91	1.7	1.69	1.68	0.17	1.42	1.33	-2.81	0.37	0.00154	Soluble	-3.0	0.238	0.000991	Soluble	-4.69	0.00486	2.02e-05	Moderately soluble	High	No	No	Yes	No	No	Yes
AB20	II	11a	281.33300000155	N-(4-phenylthiazol-2-yl)picolinamide	O=C(NC1=NC(C2=CC=CC=C2)=CS1)C3=NC=CC=C3	2.64014	3.11834	-3.89004	3.102		2.523	2.837	3.22	-4.32	1	1	20	17	0.0	4	3	1	79.56	83.12	1.63	3.5	3.27	1.62	3.73	2.66	-3.87	0.0379	0.000135	Soluble	-4.46	0.00972	3.45e-05	Moderately soluble	-5.95	0.000313	1.11e-06	Moderately soluble	High	No	No	Yes	Yes	Yes	Yes
AB1	II	11b	265.27200000155	N-(4-phenyloxazol-2-yl)picolinamide	O=C(NC1=NC(C2=CC=CC=C2)=CO1)C3=NC=CC=C3	2.39255	2.08	-3.55615	2.038155005052061		2.141	2.279	2.92	-3.23	1	1	20	17	0.0	4	4	1	73.95	68.02	1.81	2.43	2.8	1.2	2.48	2.14	-3.38	0.11	0.000416	Soluble	-3.5	0.0836	0.000315	Soluble	-5.9	0.000332	1.25e-06	Moderately soluble	High	Yes	No	Yes	Yes	No	Yes
AB21	II	12a	281.33300000155	N-(4-phenylthiazol-2-yl)nicotinamide	O=C(C1=CC=CN=C1)NC2=NC(C3=CC=CC=C3)=CS2	2.54844	2.76834	-3.84367	2.1307075364277495	-3.187755303199631	2.523	2.408	2.97	-4.31	1	1	20	17	0.0	4	3	1	79.56	83.12	1.91	2.71	3.27	1.62	3.73	2.65	-3.66	0.062	0.000221	Soluble	-4.11	0.0219	7.78e-05	Moderately soluble	-5.95	0.000313	1.11e-06	Moderately soluble	High	No	No	Yes	Yes	Yes	Yes
AB2	II	12b	265.27200000155	N-(4-phenyloxazol-2-yl)nicotinamide	O=C(C1=CC=CN=C1)NC2=NC(C3=CC=CC=C3)=CO2	2.30086	2.0808	-3.50989	1.117709188887102	-2.2275315969467195	2.141	1.85	2.45	-3.22	1	1	20	17	0.0	4	4	1	73.95	68.02	2.5	2.1	2.8	1.2	2.48	2.13	-3.17	0.178	0.000672	Soluble	-3.16	0.184	0.000694	Soluble	-5.9	0.000332	1.25e-06	Moderately soluble	High	Yes	No	Yes	Yes	No	Yes
AB22	II	13a	281.33300000155	N-(4-phenylthiazol-2-yl)isonicotinamide	O=C(C1=CC=NC=C1)NC2=NC(C3=CC=CC=C3)=CS2	2.54844	2.76834	-3.83458	2.189846754559243		2.523	2.408	2.96	-4.34	1	1	20	17	0.0	4	3	1	79.56	83.12	1.91	2.71	3.27	1.62	3.73	2.65	-3.66	0.062	0.000221	Soluble	-4.11	0.0219	7.78e-05	Moderately soluble	-5.95	0.000313	1.11e-06	Moderately soluble	High	No	No	Yes	Yes	Yes	Yes
AB3	II	13b	265.27200000155	N-(4-phenyloxazol-2-yl)isonicotinamide	O=C(C1=CC=NC=C1)NC2=NC(C3=CC=CC=C3)=CO2	2.30086	2.0808	-3.50076	1.1633493168736848		2.141	1.85	2.45	-3.22	1	1	20	17	0.0	4	4	1	73.95	68.02	2.2	2.1	2.8	1.2	2.48	2.12	-3.17	0.178	0.000672	Soluble	-3.16	0.184	0.000694	Soluble	-5.9	0.000332	1.25e-06	Moderately soluble	High	Yes	No	Yes	Yes	No	Yes
AB4	II	14b	279.29900000169994	5-methyl-N-(4-phenyloxazol-2-yl)nicotinamide	O=C(C1=CC(C)=CN=C1)NC2=NC(C3=CC=CC=C3)=CO2	2.52464	2.98	-3.72235	1.478		2.391	2.336	2.8	-3.39	1	1	21	17	0.06	4	4	1	78.91	68.02	2.32	2.46	3.11	1.45	2.98	2.46	-3.46	0.0976	0.00035	Soluble	-3.53	0.082	0.000294	Soluble	-6.29	0.000145	5.19e-07	Poorly soluble	High	Yes	No	Yes	Yes	No	Yes
AB23	II	15a	315.77500000155	2-chloro-N-(4-phenylthiazol-2-yl)isonicotinamide	O=C(C1=CC=NC(Cl)=C1)NC2=NC(C3=CC=CC=C3)=CS2	3.26211	3.50021	-4.58038	3.036217645000592		3.041	3.282	3.75	-4.84	1	1	21	17	0.0	4	3	1	84.57	83.12	2.19	3.67	3.92	2.14	4.36	3.25	-4.44	0.0113	3.59e-05	Moderately soluble	-5.11	0.00248	7.85e-06	Moderately soluble	-6.55	8.84e-05	2.8e-07	Poorly soluble	High	No	No	Yes	Yes	Yes	Yes
AB26	II	15b	299.71400000154995	2-chloro-N-(4-phenyloxazol-2-yl)isonicotinamide	O=C(C1=CC=NC(Cl)=C1)NC2=NC(C3=CC=CC=C3)=CO2	3.01453	2.82732	-4.24655	1.9921399709277385		2.659	2.724	3.64	-3.58	1	1	21	17	0.0	4	4	1	78.96	68.02	2.3	3.6	3.45	1.72	3.11	2.73	-3.96	0.0328	0.000109	Soluble	-4.15	0.021	7,00E-05	Moderately soluble	-6.51	9.35e-05	3.12e-07	Poorly soluble	High	Yes	No	Yes	Yes	Yes	Yes
BK7	II	16a	329.8020000017	2-chloro-6-methyl-N-(4-phenylthiazol-2-yl)isonicotinamide	O=C(NC1=NC(C2=CC=CC=C2)=CS1)C3=CC(Cl)=NC(C)=C3	3.57758	3.99921	-4.85617	3.314		3.284	3.564	4.43	-5.1	1	1	22	17	0.06	4	3	1	89.54	83.12	2.44	4.8	4.23	2.38	4.85	3.6	-4.76	0.00569	1.73e-05	Moderately soluble	-5.53	0.000972	2.95e-06	Moderately soluble	-6.93	3.85e-05	1.17e-07	Poorly soluble	High	No	No	Yes	Yes	Yes	Yes
BK13	II	16b	313.74100000169994	2-chloro-6-methyl-N-(4-phenyloxazol-2-yl)isonicotinamide	ClC1=CC(C(NC2=NC(C3=CC=CC=C3)=CO2)=O)=CC(C)=N1	3.33	3.32632	-4.52234	2.251		2.902	3.006	4.22	-3.68	1	1	22	17	0.06	4	4	1	83.92	68.02	2.62	3.46	3.76	1.56	3.6	3.0	-4.27	0.0167	5.34e-05	Moderately soluble	-4.57	0.00844	2.69e-05	Moderately soluble	-6.89	4.08e-05	1.3e-07	Poorly soluble	High	Yes	No	Yes	Yes	Yes	Yes
JZ-157 (7a Zitko et al. 2018)	II	17a	282.32100000149995	N-(4-phenylthiazol-2-yl)pyrazine-2-carboxamide	O=C(NC1=NC(C2=CC=CC=C2)=CS1)C3=NC=CN=C3	3.32505	2.17375	-4.3469	2.365		1.479	1.686	2.31	-4.09	1	1	20	17	0.0	4	4	1	77.35	96.01	1.34	1.98	2.66	0.54	3.18	1.94	-3.2	0.177	0.000627	Soluble	-3.62	0.0674	0.000239	Soluble	-5.58	0.000743	2.63e-06	Moderately soluble	High	No	No	Yes	Yes	No	Yes
PYR-OXUN	II	17b	266.2600000015	N-(4-phenyloxazol-2-yl)pyrazine-2-carboxamide	O=C(NC1=NC(C2=CC=CC=C2)=CO1)C3=NC=CN=C3	3.07746	1.50086	-4.01294	1.306		1.113	1.128	1.85	-3.08	1	1	20	17	0.0	4	5	1	71.74	80.91	1.48	1.36	2.19	0.13	1.94	1.42	-2.71	0.516	0.00194	Soluble	-2.66	0.58	0.00218	Soluble	-5.53	0.000786	2.95e-06	Moderately soluble	High	No	No	Yes	No	No	Yes
JZ-156 (8a Zitko et al. 2018)	II	18a	316.7630000015	5-chloro-N-(4-phenylthiazol-2-yl)pyrazine-2-carboxamide	O=C(NC1=NC(C2=CC=CC=C2)=CS1)C3=NC=C(Cl)N=C3	4.03871	2.89428	-5.08871	3.173		2.003	2.56	3.6	-4.56	1	1	21	17	0.0	4	4	1	82.36	96.01	2.33	2.94	3.32	1.6	3.81	2.69	-3.99	0.0323	0.000102	Soluble	-4.62	0.00763	2.41e-05	Moderately soluble	-6.18	0.000209	6.59e-07	Poorly soluble	High	No	No	Yes	Yes	Yes	Yes
5CLPZAUN	II	18b	300.7020000015	5-chloro-N-(4-phenyloxazol-2-yl)pyrazine-2-carboxamide	O=C(NC1=NC(C2=CC=CC=C2)=CO1)C3=NC=C(Cl)N=C3	3.79113	2.22652	-4.75476	2.073		1.638	2.002	3.1	-3.35	1	1	21	17	0.0	4	5	1	76.75	80.91	1.73	2.32	2.85	0.66	2.56	2.2	-3.5	0.0949	0.000316	Soluble	-3.66	0.0661	0.00022	Soluble	-6.13	0.000221	7.36e-07	Poorly soluble	High	No	No	Yes	Yes	No	Yes
AB17	I	1a	205.23500000104997	N-(thiazol-2-yl)picolinamide	O=C(NC1=NC=CS1)C2=NC=CC=C2	0.38303	1.02034	-1.60441	1.8573004109207694		0.821	0.89	1.37	-2.76	0	1	14	11	0.0	3	3	1	54.12	83.12	1.62	1.38	1.6	0.19	2.22	1.4	-2.37	0.885	0.00431	Soluble	-2.73	0.383	0.00187	Soluble	-3.44	0.0737	0.000359	Soluble	High	No	No	Yes	No	No	No
AB9	I	1b	189.17400000105	N-(oxazol-2-yl)picolinamide	O=C(NC1=NC=CO1)C2=NC=CC=C2	0.135446	0.3328	-1.28461	0.8541951793639915		0.439	0.332	0.87	-1.74	0	1	14	11	0.0	3	4	1	48.51	68.02	1.25	0.77	1.13	-0.24	0.97	0.78	-1.88	2.49	0.0131	Very soluble	-1.78	3.15	0.0166	Very soluble	-3.39	0.0778	0.000411	Soluble	High	No	No	Yes	No	No	No
BK4	II	19a	332.3810000018	N-(4-phenylthiazol-2-yl)quinoxaline-2-carboxamide	O=C(NC1=NC(C2=CC=CC=C2)=CS1)C3=NC4=CC=CC=C4N=C3	4.77524	3.76775	-5.87477	3.583		2.319	3.452	3.69	-4.83	1	1	24	21	0.0	4	4	1	94.86	96.01	1.94	3.4	3.81	1.88	4.17	3.4	-4.43	0.0125	3.75e-05	Moderately soluble	-5.1	0.00267	8.02e-06	Moderately soluble	-7.23	1.95e-05	5.87e-08	Poorly soluble	High	No	No	Yes	Yes	Yes	Yes
BK6	II	19b	316.32000000179994	N-(4-phenyloxazol-2-yl)quinoxaline-2-carboxamide	O=C(NC1=NC(C2=CC=CC=C2)=CO1)C3=NC4=CC=CC=C4N=C3	4.52766	3.09486	-5.54082	2.465		1.953	2.893	3.46	-3.56	1	1	24	21	0.0	4	5	1	89.25	80.91	2.1	2.79	3.35	1.47	2.92	2.53	-3.94	0.0361	0.000114	Soluble	-4.15	0.0226	7.15e-05	Moderately soluble	-7.18	2.07e-05	6.53e-08	Poorly soluble	High	No	No	Yes	Yes	Yes	Yes
OX-MJ1	II	20b	264.28400000159996	N-(4-phenyloxazol-2-yl)benzamide	O=C(NC1=NC(C2=CC=CC=C2)=CO1)C3=CC=CC=C3	3.28	3.255	-4.3644	2.9		3.179	3.001	3.54	-3.74	1	1	20	17	0.0	4	3	1	76.15	55.13	2.47	3.17	3.4	2.28	3.4	2.87	-3.84	0.0381	0.000144	Soluble	-4.0	0.0265	0.0001	Soluble	-6.28	0.00014	5.31e-07	Poorly soluble	High	Yes	No	Yes	Yes	Yes	Yes
AB18	I	2a	205.23500000104997	N-(thiazol-2-yl)nicotinamide	O=C(C1=CC=CN=C1)NC2=NC=CS2	0.291337	0.67034	-1.55803	1.2514852784573636	-1.2021510186361644	0.821	0.461	1.5	-2.76	0	1	14	11	0.0	3	3	1	54.12	83.12	1.47	1.5	1.6	0.19	2.22	1.3	-2.16	1.43	0.00696	Soluble	-2.39	0.843	0.00411	Soluble	-3.44	0.0737	0.000359	Soluble	High	No	No	Yes	No	No	No
AB10	I	2b	189.17400000105	N-(oxazol-2-yl)nicotinamide	O=C(C1=CC=CN=C1)NC2=NC=CO2	0.0437532	-0.0171999	-1.23835	0.4357522974736366	-0.9170962018824516	0.439	-0.097	0.52	-1.77	0	1	14	11	0.0	3	4	1	48.51	68.02	1.4	0.44	1.13	-0.24	0.97	0.74	-1.67	4.1	0.0212	Very soluble	-1.44	6.93	0.0366	Very soluble	-3.39	0.0778	0.000411	Soluble	High	No	No	Yes	No	No	No
AB19	I	3a	205.23500000104997	N-(thiazol-2-yl)isonicotinamide	O=C(C1=CC=NC=C1)NC2=NC=CS2	0.291337	0.67034	-1.54895	1.306428670002845		0.821	0.461	1.6	-2.8	0	1	14	11	0.0	3	3	1	54.12	83.12	1.45	1.35	1.6	0.19	2.22	1.36	-2.35	0.924	0.0045	Soluble	-2.7	0.412	0.00201	Soluble	-3.44	0.0737	0.000359	Soluble	High	No	No	Yes	No	No	No
AB11	I	3b	189.17400000105	N-(oxazol-2-yl)isonicotinamide	O=C(C1=CC=NC=C1)NC2=NC=CO2	0.0437532	-0.0171999	-1.22922	0.39554571903851216		0.439	-0.097	0.51	-1.78	0	1	14	11	0.0	3	4	1	48.51	68.02	1.38	0.44	1.13	-0.24	0.97	0.74	-1.67	4.1	0.0212	Very soluble	-1.44	6.93	0.0366	Very soluble	-3.39	0.0778	0.000411	Soluble	High	No	No	Yes	No	No	No
AB24	I	4b	203.2010000012	5-methyl-N-(oxazol-2-yl)nicotinamide	O=C(C1=CC(C)=CN=C1)NC2=NC=CO2	0.267533	0.4818	-1.45442	0.8881355338540221		0.742	0.389	0.81	-2.3	0	1	15	11	0.1	3	4	1	53.48	68.02	1.54	0.8	1.44	0.07	1.42	1.5	-1.95	2.29	0.0113	Very soluble	-1.81	3.15	0.0155	Very soluble	-3.78	0.034	0.000167	Soluble	High	Yes	No	Yes	No	No	No
AB12	I	5b	203.2010000012	2-methyl-N-(oxazol-2-yl)isonicotinamide	O=C(C1=CC=NC(C)=C1)NC2=NC=CO2	0.359225	0.4818	-1.50966	0.714		0.742	0.186	1.7	-2.27	0	1	15	11	0.1	3	4	1	53.48	68.02	1.56	0.84	1.44	0.07	1.42	1.7	-1.97	2.16	0.0106	Very soluble	-1.85	2.86	0.0141	Very soluble	-3.78	0.034	0.000167	Soluble	High	Yes	No	Yes	No	No	No
AB25	I	6a	239.67700000104995	2-chloro-N-(thiazol-2-yl)isonicotinamide	O=C(C1=CC=NC(Cl)=C1)NC2=NC=CS2	1.005	1.40221	-2.29835	2.0130231275361443		1.392	1.335	2.2	-3.47	0	1	15	11	0.0	3	3	1	59.13	83.12	1.32	2.1	2.25	0.76	2.84	1.84	-2.94	0.277	0.00116	Soluble	-3.38	0.0993	0.000414	Soluble	-4.06	0.0208	8.67e-05	Moderately soluble	High	No	No	Yes	No	No	No
AB15	I	6b	223.61600000104997	2-chloro-N-(oxazol-2-yl)isonicotinamide	O=C(C1=CC=NC(Cl)=C1)NC2=NC=CO2	0.75742	0.729316	-1.97863	1.1355341987425562		1.1	0.777	1.51	-2.56	0	1	15	11	0.0	3	4	1	53.52	68.02	1.49	1.4	1.78	0.33	1.6	1.32	-2.45	0.788	0.00352	Soluble	-2.43	0.826	0.00369	Soluble	-4.01	0.022	9.84e-05	Moderately soluble	High	Yes	No	Yes	No	No	No
AB27	I	7a	253.70400000119994	2-chloro-6-methyl-N-(thiazol-2-yl)isonicotinamide	O=C(C1=CC(Cl)=NC(C)=C1)NC2=NC=CS2	1.32048	1.90121	-2.57688	2.319		1.684	1.618	2.69	-3.89	0	1	16	11	0.1	3	3	1	64.1	83.12	1.67	2.41	2.56	1.5	3.3	2.2	-3.24	0.145	0.000573	Soluble	-3.8	0.0404	0.000159	Soluble	-4.45	0.00906	3.57e-05	Moderately soluble	High	No	No	Yes	Yes	No	No
AB13	I	7b	237.64300000119997	2-chloro-6-methyl-N-(oxazol-2-yl)isonicotinamide	O=C(C1=CC(Cl)=NC(C)=C1)NC2=NC=CO2	1.07289	1.22832	-2.25715	1.4299387148489955		1.302	1.059	2.16	-2.78	0	1	16	11	0.1	3	4	1	58.49	68.02	1.84	1.8	2.9	0.63	2.6	1.68	-2.76	0.415	0.00175	Soluble	-2.85	0.338	0.00142	Soluble	-4.39	0.00959	4.04e-05	Moderately soluble	High	Yes	No	Yes	No	No	No
MB5-TH	I	8a	206.22300000099997	N-(thiazol-2-yl)pyrazine-2-carboxamide	O=C(NC1=NC=CS1)C2=NC=CN=C2	1.06794	0.075749	-2.06128	1.222		-0.284	-0.261	0.48	-2.74	0	1	14	11	0.0	3	4	1	51.92	96.01	0.49	0.32	0.99	-0.96	1.72	0.51	-1.7	4.8	0.0198	Very soluble	-1.9	2.6	0.0126	Very soluble	-3.07	0.174	0.000845	Soluble	High	No	No	Yes	No	No	No
MB5-OX	I	8b	190.162000001	N-(oxazol-2-yl)pyrazine-2-carboxamide	O=C(NC1=NC=CO1)C2=NC=CN=C2	0.820355	-0.59714	-1.74141	0.154		-0.65	-0.819	0.02	-1.7	0	0	14	11	0.0	3	5	1	46.31	80.91	0.61	-0.3	0.53	-1.37	0.47	-0.01	-1.21	11.6	0.0612	Very soluble	-0.94	21.9	0.115	Very soluble	-3.01	0.184	0.000968	Soluble	High	No	No	Yes	No	No	No
MB8-TH	I	9a	240.66500000099995	5-chloro-N-(thiazol-2-yl)pyrazine-2-carboxamide	O=C(NC1=NC=CS1)C2=NC=C(Cl)N=C2	1.78161	0.796278	-2.8067	1.941		0.301	0.613	1.35	-3.4	0	1	15	11	0.0	3	4	1	56.93	96.01	1.52	1.28	1.65	-0.38	2.36	1.29	-2.48	0.791	0.00329	Soluble	-2.9	0.306	0.00127	Soluble	-3.69	0.0491	0.000204	Soluble	High	No	No	Yes	No	No	No
MB8-OX	I	9b	224.60400000099997	5-chloro-N-(oxazol-2-yl)pyrazine-2-carboxamide	O=C(NC1=NC=CO1)C2=NC=C(Cl)N=C2	1.53402	0.128517	-2.48684	0.958		-0.065	0.055	0.88	-2.38	0	1	15	11	0.0	3	5	1	51.32	80.91	0.94	0.66	1.18	-0.78	1.11	0.62	-1.99	2.28	0.0102	Very soluble	-1.94	2.61	0.0116	Very soluble	-3.63	0.052	0.000232	Soluble	High	No	No	Yes	No	No	No
[truncated: 13 more columns]
